# Supplementary material for: Cu2+-Chelating Mesoporous Silica Nanoparticles for Synergistic Chemotherapy/Chemodynamic Therapy
Source: Pharmaceutics. 2022 Jun 4;14(6):1200. doi: 10.3390/pharmaceutics14061200 (PMC9229203; doi:10.3390/pharmaceutics14061200)
Supplement: Supplementary file 1 [file pharmaceutics-14-01200-s001.zip]

Archive with 1 entries (1 files):
- pharmaceutics-1701388-supplementary.pdf
